# Supplementary material for: Maternal COVID-19 causing intrauterine foetal demise with microthrombotic placental insufficiency: a case report
Source: BMC Pregnancy Childbirth. 2023 Sep 9;23:653. doi: 10.1186/s12884-023-05942-6 (PMC10492311; doi:10.1186/s12884-023-05942-6)
Supplement: Supplementary file 1 — Supplementary Material 1 [file 12884_2023_5942_MOESM1_ESM.xlsx]

## Sheet: Table S1 - Sequences
Label Graz	Label Sweden	ID	sequence (5´to 3´)	backbone	ISS anchor	BpID	RefSeq ID	comment
G0001	S00321	pLNAACTB_61	C+GG+GC+GG+CG+GATCGGCAAAG					LNA modified nucleotides indicated by +
G0700		RV_SARS-CoV-2_1_1	CCAAGCTATAACGCA
G0701		RV_SARS-CoV-2_1_2	AATTACCACCAACCT
G0702		RV_SARS-CoV-2_2_1	ACACCACCAAAAGAACA
G0703		RV_SARS-CoV-2_2_2	ATTTGTTCCTGGTGT
G0704		RV_SARS-CoV-2_3_1	AGAATAAACACGCCA
G0705		RV_SARS-CoV-2_3_2	CAGCCCCTATTAAACA
G0706		RV_SARS-CoV-2_4_1	GGCCGTTAAACTTTTG
G0707		RV_SARS-CoV-2_4_2	GGTGGCAAAACAGTAA
G0708		RV_SARS-CoV-2_5_1	CCCTTTCCACAAAAATCAAC
G0709		RV_SARS-CoV-2_5_2	GAGGGAAGGACATAAGA
G0710		RV_SARS-CoV-2_6_1	GTTGAATCTGAGGGT
G0711		RV_SARS-CoV-2_6_2	CTGCGTTCTCCATTCT
G0712		RV_SARS-CoV-2_7_1	CGAGGGAATTTAAGG
G0713		RV_SARS-CoV-2_7_2	TCTGGACTGCTATTGG
G0714		RV_SARS-CoV-2_8_1	TCATTTTACCGTCACCA
G0715		RV_SARS-CoV-2_8_2	ACCATCTTGGACTGA
G0716		RV_SARS-CoV-2_9_1	TCTGCCGAAAGCTTGT
G0717		RV_SARS-CoV-2_9_2	TTGGGTTTGTTCTGG
G0718		RV_SARS-CoV-2_10_1	TCTGCCTTGTGTGGTCT
G0719		RV_SARS-CoV-2_10_2	AAACGGAAAAGCGAA
G0742		RV_SARS-CoV-2_Mix-1	G0700-G0709 (10µl each)
G0743		RV_SARS-CoV-2_Mix-2	G0710-G0719 (10µl each)
G0745		RV_ACE2_1	GACCACATACTCTTCAT
G0746		RV_ACE2_2	CTCTTGCCATCTCATTTTTC
G0747		RV_ACE2_3	TCAAAGGTATGTTCCAC
G0748		RV_ACE2_4	CACATAGGCATGAAGA
G0749		RV_ACE2_5	TCGTCCATTGTCACCTTT
G0750		RV_ACE2_6	AGAAAAGGTTGTGCAG
G0751		RV_ACE2_7	TCCTTCATTAGCTCCATTTC
G0752		RV_ACE2_8	TCCACCTCCACTTCTCTAACA
G0753		RV_ACE2_9	TTTCCCCTTTAAAGACC
G0754		RV_ACE2_10	TGTTTCATCATGGGG
G0755		RV_ACE2_11	ATGGAACAGAGATGCGG
G0756		RV_ACE2_12	GGCTGTATCCCCAGAAA
G0757		RV_ACE2_13	AGGAGGTCCAAGTGT
G0758		RV_ACE2_14	TCCCATCACAACTCCAAAAAC
G0759		RV_ACE2_15	CAATGCCAACCACTATCAC
G0760		RV_ACE2_16	CTCCACTTCTTGCTTTA
G0761		RV_ACE2_17	GGAGGCATAAGGATTTT
G0762		RV_ACE2_18	GAAGTCAAATCCAGAGACAGAA
G0763		RV_FURIN_1	GTAATAGTCCCCGAAG
G0764		RV_FURIN_2	CCTCGATGCCAGAAGT
G0765		RV_FURIN_3	GAAACTTGGGGTCTGTGG
G0766		RV_FURIN_4	AGGTACCACTGCTGA
G0767		RV_FURIN_5	ATCCAGCATGCGCAC
G0768		RV_FURIN_6	ATCTGTCACCTCGCC
G0769		RV_FURIN_7	ACTGCTGTAGGTCGTG
G0770		RV_FURIN_8	TCTGCTTCTCATTCTGGTT
G0771		RV_FURIN_9	ATAGTTGTTGGCTTCGCTG
G0772		RV_FURIN_10	AACTTGGTCAGCGTC
G0773		RV_FURIN_11	GATGAAGGCGCAGCTGA
G0774		RV_FURIN_12	ACAGTGACGAAGACCAG
G0775		RV_FURIN_13	ATTGGCTTGAGGGGG
G0776		RV_FURIN_14	ATTAAAAAGTGCCCAAGGAG
G0777		RV_FURIN_15	ACATGGAAGGGGTGC
G0778		RV_FURIN_16	GTTTCACTCCTTTCTCC
G0779		RV_FURIN_17	CGAGCCCCACTTGAAAC
G0780		RV_FURIN_18	CAGTGACCTATGAACCCCC
G0781		RV_FURIN_19	TCAGTGCTTTCTCCACC
G0782		RV_FURIN_20	TTTGAGGGGGGCATGAC
G0783		RV_TMPRSS2_1	GTTGGAAGCCTGCGT
G0784		RV_TMPRSS2_2	GATTTGGGCTGCGTG
G0785		RV_TMPRSS2_3	ATTCTCGTCCTCCCC
G0786		RV_TMPRSS2_4	TCCGTAGAGGCGAACACA
G0787		RV_TMPRSS2_5	ATTCTTATAGCCCATGTCC
G0788		RV_TMPRSS2_6	TATTCCTTGGCTAGAGT
G0789		RV_TMPRSS2_7	AGGTTTTTCCACGCAG
G0790		RV_TMPRSS2_8	TGCCATGGATTGTTAAG
G0791		RV_TMPRSS2_9	TCTGCTGTTGCATCTCT
G0792		RV_TMPRSS2_10	GATCAGGTTGTCATAG
G0793		RV_TMPRSS2_11	AGCTGAGAGGTGACA
G0794		RV_TMPRSS2_12	CCTTTTTCATCTCAAGTCATCC
G0795		RV_TMPRSS2_13	AGCCAGTCATTTTGTC
G0796		RV_TMPRSS2_14	TAGAACGTTAAGTCAGG
G0797		RV_TMPRSS2_15	CAGAGAGTCCAAAACAAAAC
G0798		RV_TMPRSS2_16	ACAGCATTGGAAGGGAC
G0799		RV_TMPRSS2_17	CAGGAGGCAGAACCAT
G0800		RV_TMPRSS2_18	ATTCTTGCAAACCAGCC
G0801		RV_TMPRSS2_19	TTTTAGGATGTGTCTTGGGG
G0802		RV_TMPRSS2_20	TTCACCATTACAACACC
G0836		RV_ACE2_Mix 1	10 µM mix of G0745-G0754 (10 µl each + 0 µl NF H2O for 10 µM mix)
G0837		RV_ACE2_Mix 2	10 µM mix of G0755-G0762 (10 µl each + 20 µl NF H2O for 10 µM mix)
G0838		RV_FURIN_Mix 1	10 µM mix of G0763-G0772 (10 µl each + 0 µl NF H2O for 10 µM mix)
G0839		RV_FURIN_Mix 2	10 µM mix of G0773-G0782 (10 µl each + 0 µl NF H2O for 10 µM mix)
G0840		RV_TMPRSS2_Mix 1	10 µM mix of G0783-G0792 (10 µl each + 0 µl NF H2O for 10 µM mix)
G0841		RV_TMPRSS2_Mix 2	10 µM mix of G0793-G0802 (10 µl each + 0 µl NF H2O for 10 µM mix)
G0699		plp_ACTB_1_100	/5Phos/AGCCTCGCCTTTGCCAACCTCAATGCTGCTGCTGTACTACAATGCGTCTATTTAGTGGAGCCGGTTGCTACGATGACTCAGTAACGCCCCGCGAGCACAG	Lin16	anchor	L0012
G0720		plp_SARS-CoV-2_1	/5Phos/GGGCAAACTGGAAAGCCTCAATGCTGCTGCTGTACTACTGCGTCTATTTAGTGGAGCCGTAACCCGCTATCAGATAGACAAATCGCTCCA	Lin16	anchor	L0013
G0721		plp_SARS-CoV-2_2	/5Phos/TGTCCGTGATCCACACCTCAATGCTGCTGCTGTACTACTGCGTCTATTTAGTGGAGCCGTAACCCGCTATCAGATTGACACTACTGATGC	Lin16	anchor	L0013
G0722		plp_SARS-CoV-2_3	/5Phos/TTGCTATTCATGCAGCCTCAATGCTGCTGCTGTACTACTGCGTCTATTTAGTGGAGCCGTAACCCGCTATCAGATGCACAGAAGTCCCTG	Lin16	anchor	L0013
G0723		plp_SARS-CoV-2_4	/5Phos/CTGCTAGAGACCTCACCTCAATGCTGCTGCTGTACTACTGCGTCTATTTAGTGGAGCCGTAACCCGCTATCAGATGCCTTGGTGATATTG	Lin16	anchor	L0013
G0724		plp_SARS-CoV-2_5	/5Phos/CTAATCTTGCTGCTACCTCAATGCTGCTGCTGTACTACTGCGTCTATTTAGTGGAGCCGTAACCCGCTATCAGATAAATCAGAGCTTCTG	Lin16	anchor	L0013
G0725		plp_SARS-CoV-2_6	/5Phos/TTGGTGGACCCTCAGCCTCAATGCTGCTGCTGTACTACTGCGTCTATTTAGTGGAGCCTAGACGTAGTGAGCATGCACCCCGCATTACGT	Lin16	anchor	L0014
G0726		plp_SARS-CoV-2_7	/5Phos/CAACATGGCAAGGAACCTCAATGCTGCTGCTGTACTACTGCGTCTATTTAGTGGAGCCTAGACGTAGTGAGCATGTTCACCGCTCTCACT	Lin16	anchor	L0014
G0727		plp_SARS-CoV-2_8	/5Phos/GAGCTACCAGACGAACCTCAATGCTGCTGCTGTACTACTGCGTCTATTTAGTGGAGCCTAGACGTAGTGAGCATGTTGGCTACTACCGAA	Lin16	anchor	L0014
G0728		plp_SARS-CoV-2_9	/5Phos/CTGCCACTAAAGCATCCTCAATGCTGCTGCTGTACTACTGCGTCTATTTAGTGGAGCCCGGACATTACCACCTAGCTCGGCAAAAACGTA	Lin16	anchor	L0015
G0729		plp_SARS-CoV-2_10	/5Phos/GCTGACTCAACTCAGCCTCAATGCTGCTGCTGTACTACTGCGTCTATTTAGTGGAGCCCGGACATTACCACCTAGCAATCCATGAGCAGT	Lin16	anchor	L0015
G0744		plp_SARS-CoV-2_Mix	G0720-G0729 (4 µl each)
G0803		plp_ACE2_1	/5Phos/GTCGGCAAGCAGCTGCCTCAATGCACATGTTTGGCTCCTGCGTCTATTTAGTGGAGCCCGGACCTCAAGTGAAGTAGCTGGAGATCTGAG	Lin33	anchor	L0016	>NM_021804.3 Homo sapiens angiotensin I converting enzyme 2 (ACE2)
G0804		plp_ACE2_2	/5Phos/GATTGAAGATGTGGACCTCAATGCACATGTTTGGCTCCTGCGTCTATTTAGTGGAGCCCGGACCTCAAGTGAAGTCAGCCGCGGCCAGTT	Lin33	anchor	L0016	>NM_021804.3 Homo sapiens angiotensin I converting enzyme 2 (ACE2)
G0805		plp_ACE2_3	/5Phos/GATCCTTATGTGCACCCTCAATGCACATGTTTGGCTCCTGCGTCTATTTAGTGGAGCCCGGACCTCAAGTGAAGTGAAGGGCGACTTCAG	Lin33	anchor	L0016	>NM_021804.3 Homo sapiens angiotensin I converting enzyme 2 (ACE2)
G0806		plp_ACE2_4	/5Phos/ATGAGATGGGGCATACCTCAATGCACATGTTTGGCTCCTGCGTCTATTTAGTGGAGCCCGGACCTCAAGTGAAGTTCCTGACAGCTCATC	Lin33	anchor	L0016	>NM_021804.3 Homo sapiens angiotensin I converting enzyme 2 (ACE2)
G0807		plp_ACE2_5	/5Phos/GGGACTCTGCCATTTCCTCAATGCACATGTTTGGCTCCTGCGTCTATTTAGTGGAGCCCGGACCTCAAGTGAAGTGCACTCACGATTGTT	Lin33	anchor	L0016	>NM_021804.3 Homo sapiens angiotensin I converting enzyme 2 (ACE2)
G0808		plp_ACE2_6	/5Phos/TGGAACCTGTGCCCCCCTCAATGCACATGTTTGGCTCCTGCGTCTATTTAGTGGAGCCCGGACCTCAAGTGAAGTAGATAGTTGGGGTGG	Lin33	anchor	L0016	>NM_021804.3 Homo sapiens angiotensin I converting enzyme 2 (ACE2)
G0809		plp_ACE2_7	/5Phos/GACAACAGCCTAGAGCCTCAATGCACATGTTTGGCTCCTGCGTCTATTTAGTGGAGCCCGGACCTCAAGTGAAGTGCTTTCCGTCTGAAT	Lin33	anchor	L0016	>NM_021804.3 Homo sapiens angiotensin I converting enzyme 2 (ACE2)
G0810		plp_ACE2_8	/5Phos/CATATGGCTGATTGTCCTCAATGCACATGTTTGGCTCCTGCGTCTATTTAGTGGAGCCCGGACCTCAAGTGAAGTCCAGCCCCCTGTTTC	Lin33	anchor	L0016	>NM_021804.3 Homo sapiens angiotensin I converting enzyme 2 (ACE2)
G0811		plp_ACE2_9	/5Phos/GGATCAGAGATCGGACCTCAATGCACATGTTTGGCTCCTGCGTCTATTTAGTGGAGCCCGGACCTCAAGTGAAGTTCCTGATCTTCACTG	Lin33	anchor	L0016	>NM_021804.3 Homo sapiens angiotensin I converting enzyme 2 (ACE2)
G0812		plp_ACE2_10	/5Phos/CATCTTCATTGACATCCTCAATGCACATGTTTGGCTCCTGCGTCTATTTAGTGGAGCCCGGACCTCAAGTGAAGTTGGCCAAGGAGAGAG	Lin33	anchor	L0016	>NM_021804.3 Homo sapiens angiotensin I converting enzyme 2 (ACE2)
G0813		plp_FURIN_1	/5Phos/CATGGGTTCCTCAACAGAGAGTAGTACTTCCGACTTGCGTCTATTTAGTGGAGCCCTAGACAGACTGCGACATACAGTGTGGCACGGAAG	Neu18_A	anchor	L0017	>NM_001289823.1 Homo sapiens furin
G0814		plp_FURIN_2	/5Phos/CGTGTACCAGGAGCCAGAGAGTAGTACTTCCGACTTGCGTCTATTTAGTGGAGCCCTAGACAGACTGCGACATACACGGACTAAACGGGA	Neu18_A	anchor	L0017	>NM_001289823.1 Homo sapiens furin
G0815		plp_FURIN_3	/5Phos/CTACAACGCCCGCATAGAGAGTAGTACTTCCGACTTGCGTCTATTTAGTGGAGCCCTAGACAGACTGCGACATACTGGTGTAGGTGTGGC	Neu18_A	anchor	L0017	>NM_001289823.1 Homo sapiens furin
G0816		plp_FURIN_4	/5Phos/GTCCACACTGGCCACAGAGAGTAGTACTTCCGACTTGCGTCTATTTAGTGGAGCCCTAGACAGACTGCGACATACCAGCGAGGCCTGCTC	Neu18_A	anchor	L0017	>NM_001289823.1 Homo sapiens furin
G0817		plp_FURIN_5	/5Phos/CCTAGAGATTGAAAAAGAGAGTAGTACTTCCGACTTGCGTCTATTTAGTGGAGCCCTAGACAGACTGCGACATACCTCTGGCGAGTGGGT	Neu18_A	anchor	L0017	>NM_001289823.1 Homo sapiens furin
G0818		plp_FURIN_6	/5Phos/CTGAGGTGGTGGCCGAGAGAGTAGTACTTCCGACTTGCGTCTATTTAGTGGAGCCCTAGACAGACTGCGACATACTGCCCTCACACCTGC	Neu18_A	anchor	L0017	>NM_001289823.1 Homo sapiens furin
G0819		plp_FURIN_7	/5Phos/GCCCTCTGATGAGCCAGAGAGTAGTACTTCCGACTTGCGTCTATTTAGTGGAGCCCTAGACAGACTGCGACATACATCAAAGACCAGAGC	Neu18_A	anchor	L0017	>NM_001289823.1 Homo sapiens furin
G0820		plp_FURIN_8	/5Phos/CCCACCCTCAGCACCAGAGAGTAGTACTTCCGACTTGCGTCTATTTAGTGGAGCCCTAGACAGACTGCGACATACTGGGGAGGGCCGTAC	Neu18_A	anchor	L0017	>NM_001289823.1 Homo sapiens furin
G0821		plp_FURIN_9	/5Phos/CTGACATCTGTGTTTAGAGAGTAGTACTTCCGACTTGCGTCTATTTAGTGGAGCCCTAGACAGACTGCGACATACAGTGGGAGGGGCAGG	Neu18_A	anchor	L0017	>NM_001289823.1 Homo sapiens furin
G0822		plp_FURIN_10	/5Phos/AACACTGTGCCCTGGAGAGAGTAGTACTTCCGACTTGCGTCTATTTAGTGGAGCCCTAGACAGACTGCGACATACGCACTGAGCCCCCCC	Neu18_A	anchor	L0017	>NM_001289823.1 Homo sapiens furin
G0823		plp_TMPRSS2_1	/5Phos/GAGGGTCCTGACGCACAGTGAATGCGAGTCCGTCTTGCGTCTATTTAGTGGAGCCCTAGACATATCTCACAGCGAGCCCCAGTACGCCCC	Lei17	anchor	L0018	>NM_001135099.1 Homo sapiens transmembrane serine protease 2 (TMPRSS2)
G0824		plp_TMPRSS2_2	/5Phos/TGTCACACTGCCCCGCAGTGAATGCGAGTCCGTCTTGCGTCTATTTAGTGGAGCCCTAGACATATCTCACAGCGAACTGGTGTGATGGCG	Lei17	anchor	L0018	>NM_001135099.1 Homo sapiens transmembrane serine protease 2 (TMPRSS2)
G0825		plp_TMPRSS2_3	/5Phos/CGGCCTGCAGGGACACAGTGAATGCGAGTCCGTCTTGCGTCTATTTAGTGGAGCCCTAGACATATCTCACAGCGAAGAACTACGGGCGGG	Lei17	anchor	L0018	>NM_001135099.1 Homo sapiens transmembrane serine protease 2 (TMPRSS2)
G0826		plp_TMPRSS2_4	/5Phos/CGTGACAGCCGCCCACAGTGAATGCGAGTCCGTCTTGCGTCTATTTAGTGGAGCCCTAGACATATCTCACAGCGACACCCCCGAGTGGAT	Lei17	anchor	L0018	>NM_001135099.1 Homo sapiens transmembrane serine protease 2 (TMPRSS2)
G0827		plp_TMPRSS2_5	/5Phos/ATTGAGACACAGAGACAGTGAATGCGAGTCCGTCTTGCGTCTATTTAGTGGAGCCCTAGACATATCTCACAGCGAGCCAAGGTGCTTCTC	Lei17	anchor	L0018	>NM_001135099.1 Homo sapiens transmembrane serine protease 2 (TMPRSS2)
G0828		plp_TMPRSS2_6	/5Phos/GATGAGCATGGAGCTCAGTGAATGCGAGTCCGTCTTGCGTCTATTTAGTGGAGCCCTAGACATATCTCACAGCGACAGGGGCCAATTTTG	Lei17	anchor	L0018	>NM_001135099.1 Homo sapiens transmembrane serine protease 2 (TMPRSS2)
G0829		plp_TMPRSS2_7	/5Phos/GTGGCCTATTTCAGCCAGTGAATGCGAGTCCGTCTTGCGTCTATTTAGTGGAGCCCTAGACATATCTCACAGCGATGCCAAGTAAGAGTG	Lei17	anchor	L0018	>NM_001135099.1 Homo sapiens transmembrane serine protease 2 (TMPRSS2)
G0830		plp_TMPRSS2_8	/5Phos/CGGCGAAGAAGAGAACAGTGAATGCGAGTCCGTCTTGCGTCTATTTAGTGGAGCCCTAGACATATCTCACAGCGAAAGTGCCCATGGTGG	Lei17	anchor	L0018	>NM_001135099.1 Homo sapiens transmembrane serine protease 2 (TMPRSS2)
G0831		plp_TMPRSS2_9	/5Phos/CCATGAGCACTACTCCAGTGAATGCGAGTCCGTCTTGCGTCTATTTAGTGGAGCCCTAGACATATCTCACAGCGATGCCAAGTGCCATAA	Lei17	anchor	L0018	>NM_001135099.1 Homo sapiens transmembrane serine protease 2 (TMPRSS2)
G0832		plp_TMPRSS2_10	/5Phos/GGTGCTTGCTCCCCACAGTGAATGCGAGTCCGTCTTGCGTCTATTTAGTGGAGCCCTAGACATATCTCACAGCGACAGTTGGCACTGTAA	Lei17	anchor	L0018	>NM_001135099.1 Homo sapiens transmembrane serine protease 2 (TMPRSS2)
G0844		plp_ACE2_mix	10 µM mix of G0803-G0812 (2 µl each + 0 µl NF-H2O for 10 µM mix)
G0845		plp_FURIN_mix	10 µM mix of G0813-G0822 (2 µl each + 0 µl NF-H2O for 10 µM mix)
G0846		plp_TMPRSS2_mix	10 µM mix of G0823-G0832 (2 µl each + 0 µl NF-H2O for 10 µM mix)
L0012_Bp_2		L0012_Bp_2 (ACTB)	GGTTGCTACGATGACTCTTTGTGAGGGATCGTTATCTCC
L0013_Bp_3		L0013_Bp_3 (SARS-CoV2)	GTAACCCGCTATCAGATTTACAGTTGGAAAGCCGAGTAC
L0014_Bp_3		L0014_Bp_3 (SARS-CoV2)	TAGACGTAGTGAGCATGTTACAGTTGGAAAGCCGAGTAC
L0015_Bp_3		L0015_Bp_3 (SARS-CoV2)	CGGACATTACCACCTAGTTACAGTTGGAAAGCCGAGTAC
L0016_Bp_4		L0016_Bp_4 (ACE2)	CGGACCTCAAGTGAAGTTTGACAGGCAGTCACAGATATG
L0017_Bp_1		L0017_Bp_1 (FURIN)	CTAGACAGACTGCGACATTCTGTACCCGGTCACATAGAA
L0018_Bp_5		L0018_Bp_5 (TMPRSS2)	CTAGACATATCTCACAGTTGATGCTCTGCGTAATAGTGC
G0388		CY7-Anchor_with_U	/Cy7/UGCGUCUAUUUAGUGGAGCC
D0050	L_DO_1	L_DO_1_Atto425	/5Atto425/TTCTATGTGACCGGGTACAG
D0051	L_DO_2	L_DO_2_Atto488	/5Atto488N/GGAGATAACGATCCCTCACA
D0052	L_DO_3	L_DO_3_Cy3	/5Cy3/GTACTCGGCTTTCCAACTGT
D0053	L_DO_4	L_DO_4_Cy5	/5Cy5/CATATCTGTGACTGCCTGTC
D0054	L_DO_5	L_DO_5_TR	/5TexRd-XN/GCACTATTACGCAGAGCATC
